# Supplementary material for: MicroRNA-Mediated Downregulation of HMGB2 Contributes to Cellular Senescence in Microvascular Endothelial Cells
Source: Cells. 2022 Feb 8;11(3):584. doi: 10.3390/cells11030584 (PMC8834370; doi:10.3390/cells11030584)
Supplement: Supplementary file 1 [file cells-11-00584-s001.zip]

Archive with 2 entries (2 files):
- Supplementary/Supplementary table S4.xlsx
- Supplementary/Supplementary tableS1-S3.pdf
