# Supplementary material for: MicroRNA-Mediated Downregulation of HMGB2 Contributes to Cellular Senescence in Microvascular Endothelial Cells
Source: Cells. 2022 Feb 8;11(3):584. doi: 10.3390/cells11030584 (PMC8834370; doi:10.3390/cells11030584)
Supplement: Supplementary file 1 [file cells-11-00584-s001.zip › Supplementary/Supplementary table S4.xlsx]

## Sheet: Sheet1
		Fold change			Normalized data (log2)					Raw data						Target prediction Platforms
ID	Gene symbol	MVEC-O-1 /MVEC-Y	MVEC-O-2 /MVEC-Y	HLMVEC-O /HLMVEC-Y	MVEC-Y	HLMVEC-Y	MVEC-O-1	MVEC-O-2	HLMVEC-O	MVEC-Y	HLMVEC-Y	MVEC-O-1	MVEC-O-2	HLMVEC-O	Total Hit	DIANA	MIRANDA	TARGETSCAN	miRDB	microT-CDS	TarBase v8	miRWalk
587	hsa-miR-1284	6.41931	5.93045	1.28362	0	2.23216	2.68242	2.56814	2.59238	0	3	7	5	5	3		V		V	V
329	hsa-miR-548b-5p	1	3.96602	0.595707	0	1.75247	0	1.98769	1.00515	0	2	0	3	1	3	V	V			V
1800	hsa-miR-222-3p	1.56113	1.62818	1.17613	12.5031	12.9858	13.1457	13.2064	13.2198	6043	6586	11918	9592	9477	3	V				V		V
1741	hsa-miR-23a-3p	2.70398	1.6042	1.50208	10.7881	11.6126	12.2232	11.47	12.1996	1840	2542	6287	2878	4672	7	V	V	V	V	V	V	V
1998	hsa-miR-590-3p	3.25412	1.45237	0.623769	3.52821	5.33396	5.23048	4.06662	4.65304	11	32	48	16	24	5	V	V		V	V	V
1799	hsa-miR-221-3p	2.23281	1.44952	1.19059	15.4892	16.455	16.6481	16.0248	16.7067	47887	72949	135071	67666	106259	3	V				V		V
64	hsa-miR-181c-5p	1.78693	1.43193	1.05073	2.27058	3.25876	3.10806	2.78854	3.33016	4	7	10	6	9	3	V	V					V
62	hsa-miR-181a-5p	1.77904	1.39809	1.87651	11.0589	11.0751	11.89	11.5423	11.9831	2220	1751	4990	3026	4021	3	V	V					V
1807	hsa-miR-23b-3p	1.69712	1.32806	1.43565	10.3342	10.716	11.0973	10.7435	11.2377	1343	1365	2880	1739	2398	7	V	V	V	V	V	V	V
2016	hsa-miR-548d-3p	2.55086	1	0.448088	0	1.15986	1.35098	0	0.00171194	0	1	2	0	0	5	V	V		V	V	V
299	hsa-miR-558	1.79805	1	0.987856	0	0.0182264	0.846436	0	0.000598355	0	0	1	0	0	4	V	V		V	V
2073	hsa-miR-1236-3p	1	1	0.99353	0	0.00968349	0	0	0.00031894	0	0	0	0	0	3		V			V		V
342	hsa-miR-548a-5p	1	1	1	0	0	0	0	0	0	0	0	0	0	3	V	V			V
2005	hsa-miR-548c-3p	1	1	1	0	0	0	0	0	0	0	0	0	0	3	V	V			V
360	hsa-miR-548c-5p	1	1	1.99102	0	0.00964423	0	0	1.00315	0	0	0	0	1	3	V	V			V
63	hsa-miR-181b-5p	1.30199	0.942041	1.27025	11.1707	10.8786	11.5514	11.0845	11.2238	2399	1528	3946	2203	2375	3	V	V					V
398	hsa-miR-548d-5p	0.954094	0.83723	2.50467	3.40686	2.26884	3.33906	3.15055	3.59345	10	3	12	8	11	3	V	V			V
322	hsa-miR-582-5p	0.646655	0.691084	0.900143	6.46612	6.2272	5.83719	5.93305	6.07543	91	60	74	61	66	4	V	V		V	V
564	hsa-miR-548n	0.56429	0.680468	2.00175	1.53988	1.81339	0.714389	0.98448	2.81465	2	2	1	1	6	3		V		V	V
537	hsa-miR-548l	0.512305	0.510554	0.607556	2.95217	3.04866	1.98724	1.9823	2.32975	7	6	4	3	4	3		V			V		V
450	hsa-miR-300	0.147246	0.147246	0.214804	2.7637	2.22214	0	0	0.00323213	6	3	0	0	0	3	V			V	V
116	hsa-miR-127-5p	0.0920309	0.117198	0.195795	5.07285	4.68355	1.63111	1.97986	2.33096	34	20	3	3	4	4	V	V		V	V
581	hsa-miR-548p	0.277036	0.11463	0.513981	3.12494	2.55253	1.27308	0	1.59231	8	4	2	0	2	3		V		V	V
471	hsa-miR-543	0.0462445	0.0903053	0.293102	9.97127	7.02786	5.53669	6.50222	5.25733	1044	105	60	91	37	3	V	V			V
1886	hsa-miR-381-3p	0.0316208	0.0486057	0.20229	12.1806	9.92965	7.19759	7.81785	7.62415	4832	791	192	228	195	3	V			V	V
